# Supplementary material for: Beneficial Propionibacteria within a Probiotic Emmental Cheese: Impact on Dextran Sodium Sulphate-Induced Colitis in Mice
Source: Microorganisms. 2020 Mar 7;8(3):380. doi: 10.3390/microorganisms8030380 (PMC7142753; doi:10.3390/microorganisms8030380)
Supplement: Supplementary file 1 [file microorganisms-08-00380-s001.zip]

Archive with 4 entries (4 files):
- DAI, Histopathology.xlsx
- IgA&Cytokines.xlsx
- PCR-Gene-FoldChange.xlsx
- SupplementalDataRevised.docx
