# Supplementary material for: Beneficial Propionibacteria within a Probiotic Emmental Cheese: Impact on Dextran Sodium Sulphate-Induced Colitis in Mice
Source: Microorganisms. 2020 Mar 7;8(3):380. doi: 10.3390/microorganisms8030380 (PMC7142753; doi:10.3390/microorganisms8030380)
Supplement: Supplementary file 1 [file microorganisms-08-00380-s001.zip › DAI, Histopathology.xlsx]

## Sheet: DAI
	PBS-DSS	Cheese matrix-DSS	Monoxenic cheese--DSS	Emmental cheese-DSS
	8	8	5	7
	6	7	0	5
	5	7	2	2
	7	9	1	2
	9	6	1	3
	11	7	5	6
	10	10	4	5
	12	8	2	3
	8	10	3	3
	10	8	4	6
	11	4	4	5
	12	10	4	4
	5	6	4	3
	9	4	4	2
	9	8	3	3
	9	7	4	4
	5	7	5
		8
Media	8.58824	7.44444	3.23529	3.9375
SD	2.34678	1.75641	1.5219	1.56924

## Sheet: Histopathologic scoring 
	PBS	PBS-DSS	Cheese matrix-DSS	Single-strain cheese-DSS	Emmental cheese- DSS
	0	4	9	3	1
	0	8	10	3	0
	0	8	7	4	0
	0	8	7	3	2
	0	8	6	6	6
	0	6	9	8	9*
Media	0	7	8	4.5	1.8
SD	0	1.67332	1.54919	2.07364	2.48998
