# Supplementary material for: Beneficial Propionibacteria within a Probiotic Emmental Cheese: Impact on Dextran Sodium Sulphate-Induced Colitis in Mice
Source: Microorganisms. 2020 Mar 7;8(3):380. doi: 10.3390/microorganisms8030380 (PMC7142753; doi:10.3390/microorganisms8030380)
Supplement: Supplementary file 1 [file microorganisms-08-00380-s001.zip › IgA&Cytokines.xlsx]

## Sheet: IGA
	PBS + DSS	Matrix + DSS	Monostrain + DSS	Emmental + DSS	PBS	Matrix	Monostrain	Emmental
	16.04	18.12	9.64	3.32	7	9.28	7.32	11.24
	15.72	15.8	7.12	5.84	8.6	9.6	7.16	10.24
	14.2	16.28	7.8	4.16	9.52	15.6	6.84	11.16
	16.96	12.96	9.44	1.64	9.8	10.88	7.08	11.64
	15.24	17.28	5.92	10.24	8.24	12.52	6.16	8.44
	15.6	10.2	5.6	7.88		10.08	5.32	7.72
Media	15.6267	15.1067	7.58667	5.51333	8.632	11.3267	6.64667	10.0733
SD	0.910267	2.97807	1.71108	3.15259	1.11477	2.39204	0.766672	1.62666

## Sheet: INFG
	PBS	PBS-DSS	Cheese matriX-DSS	Single-strain cheese-DSS	Emmental cheese-DSS
	169.659	364.701	264.701	454.786	230.14
	212.86	299.262	402.944	411.585	230.14
	281.982	281.982	368.384	402.944	208.982
	161.019	350.5	325.183	325.183	307.902
	251.103	342.463	316.542	290.622	204.22
	264.701	437.505	299.262	264.701	307.902
media	223.554	346.069	329.503	358.303	248.214
sd	50.5876	54.8424	49.408	75.6038	47.4412

## Sheet: IL10
	PBS-DSS	Cheese matrix-DSS	Single-strain cheese-DSS	Emmental cheese- DSS	PBS
	345.056	501.936	376.432	266.616	141.112
	360.744	705.88	392.12	216.064	62.672
	454.872	815.696	345.056	125.424	250.928
	329.368	941.2	235.24	172.488	78.36
	360.744	732.488	156.8	235.24	188.176
	580.376	611.752	329.368	219.552	188.176
media	405.193	718.159	305.836	205.897	151.571
sd	96.41	153.422	91.3414	49.8592	72.0055

## Sheet: IL12
	PBS-DSS	Cheese matrix-DSS	Single-strain cheese-DSS	Emmental cheese- DSS	PBS
	4,144*	152.254	85.478	107.821	55.1
	255.931	418.852	315.175	122.632	83.766
	63.388	478.096	160.456	84.722	48.577
	40.289	285.347	78.199	129.155	159.55
	300.364	-40,289*	-55,1*	188.399	389.23
	226.309	48.577	152.254	114.344	196.687
media	177.256	276.625	158.312	124.512	155.485
sd

## Sheet: IL17
	PBS-DSS	Cheese matrix-DSS	Single-strain cheese-DSS	Emmental cheese- DSS	PBS
	454.828	512.412	-20,24*	469.224	94.928
	512.412	801.876	454.828	253.284	123.72
	224.492	915.5	267.68	109.324	238.888
	638.888	771.54	483.62	210.096	80.532
	541.204	152.512	282.076	66.136	325.264
	641.976	282.076	440.432	166.908	210.096
media	502.3	572.653	385.727	212.495	178.905
sd	154.41	307.969	102.505	142.634	95.6729

## Sheet: IL6
	PBS-DSS	Cheese matrix-DSS	Single-strain cheese-DSS	Emmental cheese- DSS	PBS
	327.404	417.122	312.451	251.949	123.048
	486.902	267.593	417.122	227.718	88.1578
	357.31	551.698	172.891	202.797	162.922
	342.357	491.886	337.373	247.655	78.1892
	347.341	392.828	292.514	262.608	152.954
	551.698	377.247	312.451	222.734	118.064
media	402.169	416.396	307.467	235.91	120.556
sd

## Sheet: IL1B
	PBS-DSS	Cheese matrix-DSS	Single-strain cheese-DSS	Emmental cheese- DSS	PBS
	313.795	443.398	313.795	477.959	70.6941
	421.797	106.43	197.152	456.358	23.173
	542.76	508.199	41.6285	339.715	53.4137
	309.475	197.152	283.554	236.033	-5,8926*
	503.879	84.8295	322.435	408.837	45.9486
	322.435	97.7898	365.636	210.112	50.0727
media	402.357	239.633	254.033	354.836	48.6604
sd	103.204	188.297	118.261	112.845	17.0809

## Sheet: TGFB
	PBS-DSS	Cheese matrix-DSS	Single-strain cheese-DSS	Emmental cheese- DSS	PBS
	621.248	271.028	165.962	154.288	32.496
	341.072	656.27	152.6	306.05	44.17
	621.248	200.984	177.636	621.248	49.222
	236.006	341.072	95.918	142.614	60.896
	224.332	282.702	177.636	247.68	67.518
	341.072	342.6	212.658	130.94	-9,148*
media	397.496	349.109	163.735	267.137	50.8604
sd

## Sheet: TNFA
	PBS-DSS	Cheese matrix-DSS	Single-strain cheese-DSS	Emmental cheese- DSS	PBS
	230.14	204.22	178.299	126.458	54.9862
	195.58	653.51	256.061	212.86	124.108
	256.061	256.061	100.537	91.8972	62.1032
	117.818	601.669	135.098	135.098	54.9862
	204.22	161.019	91.8972	247.421	20.4254
	679.431	532.547	342.463	238.781	83.257
media	280.542	401.504	184.059	175.419	66.6443
sd
