# Supplementary material for: Beneficial Propionibacteria within a Probiotic Emmental Cheese: Impact on Dextran Sodium Sulphate-Induced Colitis in Mice
Source: Microorganisms. 2020 Mar 7;8(3):380. doi: 10.3390/microorganisms8030380 (PMC7142753; doi:10.3390/microorganisms8030380)
Supplement: Supplementary file 1 [file microorganisms-08-00380-s001.zip › PCR-Gene-FoldChange.xlsx]

## Sheet: kc
	PBS	PBS-DSS	Cheese matrix-DSS	Single-strain cheese-DSS	Emmental cheese-DSS
	0.5203	4.2947	4.3614	77.0659	12.1898
	1.1679	8.8968	73.0938	287.839	29.8894
	1.7255	10.8863	17.7372	16.3341	20.7988
	0.4299	133.158	185.398	68.688	5.6802
	2.2188	40.2666	5.4424	148.067	57.7565
MEDIA	1.21248	39.5005	57.2066	119.599	25.2629
SD	0.769643	54.2381	76.9991	105.095	20.3197

## Sheet: IL21
	PBS	PBS-DSS	Cheese matrix-DSS	Single-strain cheese-DSS	Emmental cheese-DSS
	3.1484	4.9338	2.5859	4.2627	4.1688
	0.5888	6.9457	44,4113*	6.1618	7.8631
	0.9559	15.1395	6.8935	6.8558	3.8329
	1.0485	3.3898	6.0086	1.5192	4.7645
	0.5383	1.5859	1.8897	2.1721	1.7819
MEDIA	1.25598	6.39894	4.34443	4.19432	4.48224
SD	1.08103	5.26933	2.47557	2.3561	2.19782

## Sheet: INFGAMMA
	PBS	PBS-DSS	Cheese matrix-DSS	Single-strain cheese-DSS	Emmental cheese-DSS
	2.6973	8.4791	6.8536	1.3018	2.8362
	1.2583	2.3665	0.984	2.4444	3.8638
	0.7931	11.3377	3.1159	2.0326	1.6381
	0.9276	9.6311	2.628	3.8312	1.0851
	0.4005	10.7037	2.3441	2.3528	4.1513
	1.2154	8.5036	3.1851	2.3926	3.9549
MEDIA	0.91898	8.50852	2.45142	2.61072	2.93864
SD	0.349194	3.59888	0.891044	0.700991	1.45656

## Sheet: IL10
	PBS	PBS-DSS	Cheese matrix-DSS	Single-strain cheese-DSS	Emmental cheese-DSS
	0.7843	0.0335	0.3453	0.2027	5.4536
	1.9629	0.4492	0.0201	0.7668	2.9828
	0.7622	0.5521	0.6119	0.9674	3.027
	0.8383	0.291	0.229	0.1752	3.936
	1.0869	1.4814	0.3016	0.528	2.2832
MEDIA	1.08692	0.56144	0.30158	0.52802	3.53652
SD	0.506501	0.550198	0.213722	0.346549	1.22186

## Sheet: TNFalpha
	PBS	PBS-DSS	Cheese matrix-DSS	Single-strain cheese-DSS	Emmental cheese-DSS
	1.9134	0.0796	0.0521	0.4574	0.0538
	0.1438	0.1288	0.016	0.0169	0.0542
	0.3857	0.3818	0.0415	0.0037	0.1254
	0.8153	1.4096	0.0175	0.0807	0.0031
	1.8145	0.4999	0.0318	0.1397	0.0591
MEDIA	1.01454	0.49994	0.03178	0.13968	0.05912
SD	0.81259	0.537557	0.0154944	0.185735	0.0435425

## Sheet: INOS
	PBS	PBS-DSS	Cheese matrix-DSS	Single-strain cheese-DSS	Emmental cheese-DSS
	1.0696	24.034	2.4351	6.4859	5.658
	0.7787	9.5645	3.7072	3.8664	8.0335
	3.5706	5.1159	0.6161	0.8175	3.9572
	0.2126	30.2837	1.8849	12.3406	13.079
	1.5814	48.2785	14.0052	5.5169	9.5436
MEDIA	1.44258	23.4553	4.5297	5.80546	8.05426
SD	1.28845	17.2659	5.41203	4.23952	3.53534

## Sheet: CLD1
	PBS	PBS-DSS	Cheese matrix-DSS	Single-strain cheese-DSS	Emmental cheese-DSS
	2.839	4.3175	2.7845	1.2852	4.0367
	1.5572	1.0967	26.9887	3.4951	1.7195
	1.8767	7.329	1.0495	4.2559	3.7608
	0.2484	1.1279	2.2263	0.2893	0.709
	0.4853	6.8114	0.8677	2.2303	1.1588
MEDIA	1.40132	4.1365	6.78334	2.31116	2.27696
SD	1.05895	2.9863	11.3235	1.60708	1.52627

## Sheet: MUC2
	PBS	PBS-DSS	Cheese matrix-DSS	Single-strain cheese-DSS	Emmental cheese-DSS
	1.0769	1.7337	0.9655	0.0987	0.7022
	0.3795	0.8331	0.1276	0.7102	1.4282
	1.1916	1.4373	1.1069	2.2795	1.7279
	1.2407	1.1976	0.7282	1.3651	1.4512
	1.655	2.3753	0.7763	0.3391	1.006
MEDIA	1.10874	1.5154	0.7409	0.95852	1.2631
SD	0.462462	0.583034	0.374817	0.879621	0.406014

## Sheet: OCL
	PBS	PBS-DSS	Cheese matrix-DSS	Single-strain cheese-DSS	Emmental cheese-DSS
	1.5158	0.0653	0.6952	0,4785*	1.6326
	0.8134	0.0517	0.0418	0.4755	0.8485
	1.4109	0.5919	0.3817	0.546	0.9945
	0.8419	0.2723	0.3428	1.0532	0.6841
	0.6828	0.5158	0.1695	0.3615	0.8876
MEDIA	1.05296	0.2994	0.3262	0.60905	1.00946
SD	0.381214	0.249639	0.247465	0.305702	0.365768

## Sheet: TGFBETA
	PBS	PBS-DSS	Cheese matrix-DSS	Single-strain cheese-DSS	Emmental cheese-DSS
	1.9409	0.3182	1.722	1.0858	9.0848
	1.3698	0.4985	7.2668	1.9653	5.5354
	1.1927	2.3163	1.8884	2.4221	2.3294
	0.3703	0.457	2.0173	0.887	1.4096
	0.8517	0.6537	0.2817	2.5195	1.576
MEDIA	1.14508	0.84874	2.63524	1.77594	3.98704
SD	0.585759	0.829062	2.68161	0.753785	3.30109

[truncated: 3 more sheets: ZO1, ZO2, IL1BETA]
